# Supplementary material for: NUF2 Expression Promotes Lung Adenocarcinoma Progression and Is Associated With Poor Prognosis
Source: Front Oncol. 2022 Jun 23;12:795971. doi: 10.3389/fonc.2022.795971 (PMC9259841; doi:10.3389/fonc.2022.795971)
Supplement: Supplementary file 2 [file Table_1.xlsx]

## Sheet: Sheet 1
Group	Diagnosis	NUF2expression	CEA(μg/L)	CY211（ng/ml）	SCCA（μg/L）	NSE（ng/ml）	ProGRP(ng/l)	gender	age	T	N.stage	M.stage	Tumor size(cm)
Group1	Lung Adenocarcinoma	0.00931002	3.7	1.2	0.7	8.1	33	female	≤65	T1	N0	M0	≤2
Group1	Lung Adenocarcinoma	0.018351	2.1	1.9	0.5	12.5	9	male	>65	T1+2+3	N0	M0	>2
Group1	Lung Adenocarcinoma	0.0689168	1.3	1.8	0.5	18.1	79	female	≤65	T1	N0	M0	≤2
Group1	Lung Adenocarcinoma	0.124625	7	1.7	1.7	16.4	66	male	>65	T1	N0	M0	≤2
Group1	Lung Adenocarcinoma	0.391477	1	3.4	0.4	12.6	40	female	≤65	T1	N0	M0	≤2
Group1	Lung Adenocarcinoma	0.567621	1	1	0.5	9.6	54	male	≤65	T1	N0	M0	≤2
Group1	Lung Adenocarcinoma	0.579146	4.3	5.2	0.8	8.8	59	male	≤65	T1	N0	M0	≤2
Group1	Lung Adenocarcinoma	0.586824	2.8	3.6	1.3	11.1	40	male	>65	T1	N0	M0	>2
Group1	Lung Adenocarcinoma	0.780786	2.1	4.1	0.5	16.6	35	female	>65	T1	N0	M0	>2
Group1	Lung Adenocarcinoma	0.980099	0.8	3.6	0.3	9.1	41	female	>65	T1	N1	M0	≤2
Group1	Lung Adenocarcinoma	1.30224	2.2	2.2	0.6	27.7	36	male	≤65	T1	N0	M0	≤2
Group1	Lung Adenocarcinoma	1.32165	2.3	2.1	0.6	7.3	35	female	≤65	T1	N0	M0	≤2
Group1	Lung Adenocarcinoma	1.46409	1.7		0.5	10.9	57	female	≤65	T1	N0	M0	≤2
Group1	Lung Adenocarcinoma	1.61888	4.2	3.2	0.8	11	24	male	≤65	T1	N0	M0	≤2
Group1	Lung Adenocarcinoma	1.62109	2.3	2.2	0.6	9.3	50	female	≤65	T1	N0	M0	≤2
Group1	Lung Adenocarcinoma	1.64148	9.8	1.8	2	0.7	11.6	female	>65	T1	N0	M0	≤2
Group1	Lung Adenocarcinoma	1.90528	0.8	1.3	0.4	12.6	38	female	≤65	T1	N0	M0	≤2
Group1	Lung Adenocarcinoma	1.99861	5.2		1	9		male	>65	T1	N0	M0	≤2
Group1	Lung Adenocarcinoma	2.0195	2.9	1.8	0.8	13.6	27	male	≤65	T1	N0	M0	≤2
Group1	Lung Adenocarcinoma	2.0209	1	2.8	1.2	11.2	64	male	≤65	T1+2+3	N0	M0	>2
Group1	Lung Adenocarcinoma	2.05908	3.9	2.1	0.2	11.7		female	>65	T1+2+3	N0	M0	>2
Group1	Lung Adenocarcinoma	2.06461	7.8	3.6	0.8	8.9	52	female	≤65	T1+2+3	N1	M1	>2
Group1	Lung Adenocarcinoma	2.07063	4.6	4.8	0.3		58	female	>65	T1	N1	M0	≤2
Group1	Lung Adenocarcinoma	2.15846	3.5	3.1	0.5	11.7	63	female	≤65	T1	N0	M0	≤2
Group1	Lung Adenocarcinoma	2.59548	2.3	2.4				female	≤65	T1	N0	M0	≤2
Group1	Lung Adenocarcinoma	2.99177	2.7	2.2	0.5	9.6	39	female	≤65	T1+2+3	N0	M0	>2
Group1	Lung Adenocarcinoma	3.01676	1.4	1	0.7	18.3	44	male	≤65	T1	N0	M0	≤2
Group2	Lung Adenocarcinoma	3.11434	5.3		1.4	24.8		female	≤65	T1+2+3	N0	M0	>2
Group2	Lung Adenocarcinoma	3.23553	2.2	2.6	1.3	8.9	68	male	>65	T1	N0	M0	>2
Group2	Lung Adenocarcinoma	3.27842	1.9	2.8	0.8	11		female	≤65	T1	N0	M0	≤2
Group2	Lung Adenocarcinoma	3.38463	21.8	3.7	0.9	14.4	98	male	>65	T1	N0	M0	>2
Group2	Lung Adenocarcinoma	3.51372	2.8	11.1	0.6	8.8	45	female	≤65	T1	N0	M0	>2
Group2	Lung Adenocarcinoma	3.80527	1.8	4		13.1		female	>65	T1	N0	M0	≤2
Group2	Lung Adenocarcinoma	3.97512	1.9	1.4	0.3	15.7	39	female	>65	T1	N0	M0	≤2
Group2	Lung Adenocarcinoma	4.78328	4.3	1.9	0.8	9.5	42	female	≤65	T1	N0	M0	≤2
Group2	Lung Adenocarcinoma	5.58221	1.1	2.3	0.5	12.5	28	female	≤65	T1	N0	M0	>2
Group2	Lung Adenocarcinoma	6.47554	2.7	4.4	0.7	10.4	67	male	≤65	T1	N0	M0	≤2
Group2	Lung Adenocarcinoma	7.18506	0.8	2.6	1.1	12.4	50	male	>65	T1	N0	M0	≤2
Group2	Lung Adenocarcinoma	7.83802	3.6	3.4	1.2	18.4	27	male	≤65	T1	N0	M0	>2
Group2	Lung Adenocarcinoma	7.86256	5.4	2.4	0.7	15.3	58	female	≤65	T1+2+3	N1	M0	>2
Group2	Lung Adenocarcinoma	8.88271	1.1	1.6	1	20.6	35	female	≤65	T1	N0	M0	≤2
Group2	Lung Adenocarcinoma	10.1122	1.2	1.2	0.5	9.4	56	male	>65	T1	N0	M0	≤2
Group2	Lung Adenocarcinoma	12.6627	2.3	9.7	0.4	39.8	51	male	≤65	T1+2+3	N1	M0	>2
Group2	Lung Adenocarcinoma	14.42	2.1					female	>65	T1+2+3	N1	M0	>2
Group2	Lung Adenocarcinoma	14.5404	1.3	1.8	0.5	18.1	79	female	≤65	T1	N0	M0	≤2
Group2	Lung Adenocarcinoma	17.2583	3.2	4.7	0.8	14.2	45	male	≤65	T1	N0	M0	≤2
Group2	Lung Adenocarcinoma	17.5939	2.8			17.5		female	>65	T1	N0	M0	>2
Group2	Lung Adenocarcinoma	20.1541	2.9	1.5	0.9	10.9	39	male	≤65	T1	N0	M0	>2
Group2	Lung Adenocarcinoma	22.8798	1.7	3.9	1.2	10.4	87	female	≤65	T1	N0	M0	≤2
Group2	Lung Adenocarcinoma	47.4648	6.9	21.1	0.3	33.2	30	male	≤65	T1	N0	M0	≤2
Group2	Lung Adenocarcinoma	55.9862	9.6	1.3	0.8	11.5	49	male	>65	T1	N0	M0	>2
Group2	Lung Adenocarcinoma	63.3443	4.5	3.1	0.5	9.5	71	male	>65	T1	N0	M0	>2
Group2	Lung Adenocarcinoma	78.3575	36.3	1.8	0.5	68.7	25	male	>65	T1+2+3	N1	M0	>2
Group2	Lung Adenocarcinoma	342.509	20.2	2.1	1	13.1	42	male	>65	T1	N0	M0	>2
