# Supplementary material for: NUF2 Expression Promotes Lung Adenocarcinoma Progression and Is Associated With Poor Prognosis
Source: Front Oncol. 2022 Jun 23;12:795971. doi: 10.3389/fonc.2022.795971 (PMC9259841; doi:10.3389/fonc.2022.795971)
Supplement: Supplementary file 3 [file Table_2.xlsx]

## Sheet: Sheet1
Proliferation Assay	HCC827-NC				HCC827-siNUF2							A549-NC				A549-siNUF2
day1	0.1195	0.128	0.1187	0.1267	0.1256	0.1374	0.1261	0.1259			day1	0.1526	0.1577	0.1825	0.1764	0.1716	0.178	0.0973	0.0954
day2	0.2467	0.2391	0.2581	0.2952	0.2657	0.2513	0.2414	0.2654			day2	0.3435	0.344	0.3048	0.3392	0.289	0.2695	0.562	0.5606
day3	0.5546	0.5284	0.5831	0.51	0.4101	0.5692	0.4595	0.492			day3		0.6994	0.6192	0.6508	0.5287		0.5818	0.5287
day4	1.1185	1.1156	1.2671	1.1055	1.0716	1.065	0.9695				day4	1.0023	1.086	1.2834	1.2178	0.9661	0.6782	0.7548
day5		2.1	2.0258	2.1269		1.7896	1.7971	1.6891			day5	2.0772	1.9115	2.2199	2.2237	1.871	1.8378	1.8348	1.8889
cell cycle	A549 si NC					A549 si NUF2					cell cycle	HCC827 si NC					HCC827 si NUF2
G0/G1	42.65	45.43	48.08			51.98	54.46	51.4			G0/G1	40.67	34.19	45.51			53.22	50.5	50.99
S	46.6	35.17	23.58			18.84	25.53	24.62			S	26.95	36.35	28.95			13.88	8.49	15.24
G2/M	9.88	19.89	21.93			27.97	16.1	20.04			G2/M	49.19	24.95	22.85			32.69	36.98	30.04
colony numbers	A549 si NC	A549 si NUF2			HCC827 si NC	HCC827 si NUF2
	184	103			92	70
	141	141			80	74
	184	97			81	67
	43	29			110	56
	50	36			120	62
	43	33			75	46
transwell-migrate		A549 si NC	A549 si NUF2
		161	115
		255	63
		186	131
		HCC827 si NC	HCC827 si NUF2
		77	34
		137	24
		123	33
transwell-Invasion		A549 si NC	A549 si NUF2
		22	5
		13	10
		18	11
		19	17
		26	16
		HCC827 si NC	HCC827 si NUF2
		357	101
		314	192
		308	123
		302	278
