# Supplementary material for: NUF2 Expression Promotes Lung Adenocarcinoma Progression and Is Associated With Poor Prognosis
Source: Front Oncol. 2022 Jun 23;12:795971. doi: 10.3389/fonc.2022.795971 (PMC9259841; doi:10.3389/fonc.2022.795971)
Supplement: Supplementary file 4 [file Table_3.xlsx]

## Sheet: Sheet1
		Cytoplasm	胞核	Nucleus	胞核
	Pathological typing	Staining intensity	the percentage of positive cells	Staining intensity	the percentage of positive cells
A03	Lung cancer	2	1	2	0.95
A04	Paracancerous tissue	2	1	3	0.6
A05	Lung cancer	2	1	1	1
A06	Paracancerous tissue	1	1	1	0.1
B01	Lung cancer	3	1	2	0.85
B02	Paracancerous tissue	1	1	1	0.05
B05	Lung cancer	2	1	2	0.9
B06	Paracancerous tissue	1	0.3	2	0.1
C01	Lung cancer	2-3	1	2	0.65
C02	Paracancerous tissue	1	1	2	0.05
C03	Lung cancer	2	0.9	2	0.7
C04	Paracancerous tissue	1	0.6	2	0.05
C05	Lung cancer	1	0.7	2	0.05
C06	Paracancerous tissue	1	1	0
